# Supplementary material for: Intratumoral fibrosis and patterns of immune infiltration in clear cell renal cell carcinoma
Source: BMC Cancer. 2022 Jun 16;22:661. doi: 10.1186/s12885-022-09765-0 (PMC9205105; doi:10.1186/s12885-022-09765-0)
Supplement: Supplementary file 1 — Additional file 1. The protein expression of tumor and adjacent normal tissues. [file 12885_2022_9765_MOESM1_ESM.xls]

## Sheet: T1_T2_vs_N
S1.The protein expression of tumor and adjacent normal tissues
proteinID	AveExp.Tumor	AveExp.Normal	logFC	P.Value	adj.P.Val	foldchange	Regulation	entrezID	uniprotID	Threshold
TIMP-4	0	5.69763	-5.69763	4.2168e-17	2.69875e-14	0.0192683	down	7079	Q99727	TRUE
IL-34	0	3.9339	-3.9339	9.49972e-12	3.03991e-09	0.0654301	down	146433	Q6ZMJ4	TRUE
BMP-2	10.1696	0	10.1696	2.62813e-11	5.60668e-09	1151.72	up	650	P12643	TRUE
ICAM-3	11.2221	0	11.2221	3.52431e-11	5.6389e-09	2388.83	up	3385	P32942	TRUE
Siglec-9	8.24577	4.67877	3.56701	3.05041e-10	3.90452e-08	11.8516	up	27180	Q9Y336	TRUE
IL-21R	10.1984	0	10.1984	5.66176e-10	6.03921e-08	1174.93	up	50615	Q9HBE5	TRUE
LAIR1	10.0425	0	10.0425	1.66205e-09	1.51958e-07	1054.59	up	3903	Q6GTX8	TRUE
Integrin alpha-5	12.642	0	12.642	1.52256e-08	1.21805e-06	6391.86	up	3678	P08648	TRUE
TLR2	11.3669	7.01303	4.35392	2.14861e-08	1.5279e-06	20.4485	up	7097	O60603	TRUE
sFRP-3	14.9982	11.3209	3.67731	3.72331e-08	2.38292e-06	12.7932	up	2487	Q92765	TRUE
Pepsinogen I	6.79828	10.7287	-3.93037	9.29899e-08	5.41032e-06	0.0655907	down	643834	P0DJD8	TRUE
IGF-2	15.2604	11.071	4.1894	1.81881e-07	9.7003e-06	18.2447	up	3481	P01344	TRUE
B7-H3	9.10505	6.37543	2.72962	6.63617e-07	3.26704e-05	6.63279	up	80381	Q5ZPR3	TRUE
ANG-2	12.0089	7.28248	4.72644	1.53012e-06	6.99484e-05	26.4728	up	285	O15123	TRUE
CA9	11.4865	7.11136	4.37513	3.10636e-06	0.000132538	20.7513	up	768	Q16790	TRUE
FABP1	13.9538	17.665	-3.7111	6.20976e-06	0.00024839	0.0763566	down	2168	P07148	TRUE
Uromodulin	6.82984	13.2996	-6.46979	8.75315e-06	0.00032953	0.0112823	down	7369	P07911	TRUE
CNTN2	6.6305	0	6.6305	1.05502e-05	0.000375118	99.0785	up	6900	Q02246	TRUE
Clusterin	11.9982	14.2109	-2.21271	1.20056e-05	0.0004044	0.215728	down	1191	P10909	TRUE
B7-H1	7.52207	5.48211	2.03996	1.44517e-05	0.000440431	4.11234	up	29126	Q9NZQ7	TRUE
PSA-total	0.430665	2.8563	-2.42564	1.43365e-05	0.000440431	0.186127	down	354	P07288	TRUE
MIP-3a	6.71114	0	6.71114	1.71148e-05	0.000497886	104.774	up	6364	P78556	TRUE
Periostin	12.506	10.8715	1.63455	2.34027e-05	0.000651206	3.10492	up	10631	Q15063	TRUE
ICAM-2	10.9339	9.87648	1.05743	3.25594e-05	0.000697716	2.08122	up	3384	P13598	TRUE
ADAM9	10.3816	8.41085	1.97072	2.80878e-05	0.000697716	3.91965	up	8754	Q13443	TRUE
Osteoactivin	7.98776	5.90175	2.08601	2.98287e-05	0.000697716	4.24572	up	10457	Q14956	TRUE
Endocan	9.09501	6.95221	2.1428	2.88501e-05	0.000697716	4.41618	up	11082	Q9NQ30	TRUE
EGF	0.482333	1.29073	-0.808393	3.26476e-05	0.000697716	0.571017	down	1950	P01133	TRUE
VEGF	8.82963	3.95789	4.87174	2.73477e-05	0.000697716	29.2779	up	7422	P15692	TRUE
MCSF	4.90469	6.48069	-1.576	3.27054e-05	0.000697716	0.335409	down	1435	P09603	TRUE
Legumain	10.7048	12.8947	-2.18987	3.76437e-05	0.00077716	0.219172	down	5641	Q99538	TRUE
Galectin-1	13.8191	13.0606	0.758545	4.34716e-05	0.000869433	1.69178	up	3956	P09382	TRUE
NSE	14.9518	14.1811	0.770628	4.57479e-05	0.000887231	1.70601	up	2026	P09104	TRUE
ILT-2	6.64128	2.05901	4.58227	5.58075e-05	0.00105049	23.9552	up	10859	Q8NHL6	TRUE
Cathepsin L	10.7279	13.3359	-2.60803	6.04137e-05	0.00110471	0.164023	down	1514	P07711	TRUE
ANGPTL3	10.3956	9.63479	0.760795	6.39665e-05	0.00112794	1.69442	up	27329	Q9Y5C1	TRUE
p53	11.3895	7.97618	3.41329	6.52092e-05	0.00112794	10.6537	up	7157	P04637	TRUE
NRG1-b1	8.03219	2.011	6.02119	7.07696e-05	0.00119191	64.9468	up	3084	Q02297	TRUE
CD163	15.5245	12.7114	2.81309	9.2918e-05	0.00152481	7.0279	up	9332	Q86VB7	TRUE
IL-1 RI	4.62775	1.67024	2.95751	0.000102089	0.00163342	7.76784	up	3554	P14778	TRUE
LAP(TGFb1)	10.7684	7.60912	3.15927	0.000196671	0.00306999	8.93375	up	7040	P01137	TRUE
IP-10	6.02207	0.263674	5.7584	0.000209921	0.0031988	54.1315	up	3627	P02778	TRUE
ADAMTS13	11.165	8.78713	2.37788	0.000221773	0.0033008	5.19771	up	11093	Q76LX8	TRUE
MICB	6.22053	0	6.22053	0.00022694	0.00330095	74.5703	up	4277	Q29980	TRUE
Cystatin C	10.5797	14.7904	-4.21074	0.000334554	0.0047581	0.054006	down	1471	P01034	TRUE
Fcg RIIBC	9.87536	3.3107	6.56466	0.00037057	0.00508961	94.6585	up	2213	P31994	TRUE
Prostasin	11.1095	4.61381	6.49568	0.000373768	0.00508961	90.2393	up	5652	Q16651	TRUE
Siglec-10	16.7176	15.7308	0.98681	0.000382164	0.00509552	1.9818	up	89790	Q96LC7	TRUE
CD200	9.91246	7.77187	2.14059	0.00039461	0.00515409	4.40943	up	4345	P41217	TRUE
VEGF R1	15.559	13.8877	1.67135	0.000494131	0.00629834	3.18513	up	2321	P17948	TRUE
IL-1 R6	12.9083	11.5885	1.31984	0.000501899	0.00629834	2.49639	up	8808	Q9HB29	TRUE
ST2	5.29193	3.55643	1.7355	0.000516794	0.00636055	3.32995	up	9173	Q01638	TRUE
CD300c	7.39979	3.31146	4.08833	0.000547268	0.00648614	17.0102	up	10871	Q08708	TRUE
PIGF	3.91649	1.47048	2.44601	0.000539982	0.00648614	5.44907	up	5228	P49763	TRUE
CD14	12.0115	11.3547	0.656855	0.000581318	0.00676443	1.57664	up	929	P08571	TRUE
IL-16	9.11533	7.04339	2.07195	0.000631991	0.00722275	4.20453	up	3603	Q14005	TRUE
Lipocalin-1	2.77218	5.95814	-3.18597	0.000651617	0.00731641	0.109883	down	3933	P31025	TRUE
CTLA4	8.17669	7.31698	0.859711	0.000779169	0.00859773	1.81468	up	1493	P16410	TRUE
TLR1	7.1715	5.691	1.4805	0.000851202	0.00923338	2.79046	up	7096	Q15399	TRUE
uPAR	10.4431	4.61851	5.82454	0.000889988	0.00949321	56.6711	up	5329	Q03405	TRUE
PD-ECGF	16.2039	15.3922	0.811736	0.00105036	0.0110201	1.75532	up	1890	P19971	TRUE
P-Cadherin	7.05155	9.97256	-2.92102	0.00113081	0.0116729	0.132034	down	1001	P22223	TRUE
TACE	9.89039	8.29206	1.59833	0.00153059	0.0154214	3.02792	up	6868	P78536	TRUE
PDGF-AA	5.06224	3.65028	1.41196	0.00155735	0.0154214	2.66098	up	5154	P04085	TRUE
VEGF-D	3.61228	2.94199	0.670293	0.00156623	0.0154214	1.5914	up	2277	O43915	TRUE
IL-13 R2	9.69344	8.88766	0.805773	0.00202835	0.0177828	1.74808	up	3598	Q14627	TRUE
IFNab R2	14.3636	13.0494	1.31417	0.0020185	0.0177828	2.4866	up	3455	P48551	TRUE
IFN-gamma R1	4.34819	2.39777	1.95042	0.00194986	0.0177828	3.86487	up	3459	P15260	TRUE
bcl-w	0	6.49702	-6.49702	0.00200832	0.0177828	0.0110714	down	599	Q92843	TRUE
Desmocollin-3	0	7.08147	-7.08147	0.00199739	0.0177828	0.00738354	down	1825	Q14574	TRUE
HAPLN1	0	9.16328	-9.16328	0.001974	0.0177828	0.00174413	down	1404	P10915	TRUE
PAPP-A2	0	5.92664	-5.92664	0.00202224	0.0177828	0.0164401	down	60676	Q9BXP8	TRUE
Spinesin	0	7.94222	-7.94222	0.00198548	0.0177828	0.00406587	down	80975	Q9H3S3	TRUE
Brevican	6.2816	5.48464	0.796955	0.00217593	0.0188189	1.73743	up	63827	Q96GW7	TRUE
NKp44	0	3.1956	-3.1956	0.00221627	0.0189122	0.109151	down	9436	O95944	TRUE
Galectin-9	11.3291	9.67994	1.64915	0.00231759	0.0192631	3.1365	up	3965	O00182	TRUE
GITR	8.09591	6.16432	1.93159	0.00229303	0.0192631	3.81476	up	8784	Q9Y5U5	TRUE
HCC-1	7.93862	9.09053	-1.15191	0.00234954	0.0192783	0.450029	down	6358	Q16627	TRUE
ICAM-1	14.8442	14.1183	0.725885	0.00242334	0.0196322	1.65391	up	3383	P05362	TRUE
ANGPTL4	11.0675	5.37703	5.69049	0.00245502	0.0196402	51.6425	up	51129	Q9BY76	TRUE
FAP	10.0914	6.86962	3.2218	0.00263123	0.0205365	9.32949	up	2191	Q12884	TRUE
Axl	7.1961	5.24565	1.95045	0.00260156	0.0205365	3.86496	up	558	P30530	TRUE
Langerin	1.64052	11.2892	-9.6487	0.00269835	0.0205588	0.00124581	down	50489	Q9UJ71	TRUE
IGFBP-3	14.2093	11.8064	2.40289	0.00268225	0.0205588	5.28863	up	3486	P17936	TRUE
Oncostatin M R beta	13.3179	11.3317	1.98612	0.00303819	0.0228758	3.9617	up	9180	Q99650	TRUE
Fas	9.67737	7.7863	1.89108	0.00337106	0.0250869	3.70912	up	355	P25445	TRUE
CHST1	7.4536	3.72431	3.72929	0.00375181	0.0274998	13.2625	up	8534	O43916	TRUE
B7-1	3.28465	1.30677	1.97788	0.00378122	0.0274998	3.93914	up	941	P33681	TRUE
RANTES	9.82277	6.67696	3.1458	0.00385774	0.0277411	8.85078	up	6352	P13501	TRUE
VCAM-1	14.9724	12.436	2.53636	0.00424374	0.0301777	5.80125	up	7412	P19320	TRUE
Neprilysin	12.6394	15.4344	-2.79499	0.00475095	0.0332544	0.144087	down	4311	P08473	TRUE
FOLR2	12.3248	9.99616	2.3286	0.00478032	0.0332544	5.02317	up	2350	P14207	TRUE
TRAIL R3	10.1322	5.21022	4.92202	0.005122	0.0352482	30.3163	up	8794	O14798	TRUE
TARC	2.11084	0.74217	1.36867	0.00542204	0.036916	2.58233	up	6361	Q92583	TRUE
Syndecan-4	3.35986	4.92274	-1.56288	0.00583271	0.0384839	0.338476	down	6385	P31431	TRUE
Progranulin	12.782	11.9352	0.846837	0.0057938	0.0384839	1.79855	up	2896	P28799	TRUE
b-NGF	3.63721	2.77465	0.862554	0.00574728	0.0384839	1.81825	up	4803	P01138	TRUE
gp130	9.47383	8.98449	0.489341	0.00592761	0.0387109	1.4038	up	3572	P40189	TRUE
Cystatin E M	5.30098	8.71786	-3.41688	0.00608105	0.0393118	0.0936303	down	1474	Q15828	TRUE
CXCL14	9.43844	10.1767	-0.738235	0.00618893	0.0396091	0.599472	down	9547	O95715	TRUE
TRAIL	3.74633	2.95368	0.792648	0.00636558	0.0399409	1.73225	up	8743	P50591	TRUE
TIM-1	9.07625	3.03298	6.04327	0.00630572	0.0399409	65.9486	up	26762	Q96D42	TRUE
ULBP-1	5.81344	0	5.81344	0.00650934	0.0404464	56.2369	up	80329	Q9BZM6	TRUE
CEACAM-1	9.65218	11.0757	-1.42352	0.00663884	0.0408544	0.372802	down	634	P13688	TRUE
TECK	4.8419	0	4.8419	0.00702884	0.0428425	28.6786	up	6370	O15444	TRUE
MDGA1	8.34628	4.36674	3.97954	0.00722324	0.043612	15.7747	up	266727	Q8NFP4	TRUE
IL-13 R1	7.74397	6.31444	1.42953	0.00747095	0.0438661	2.69359	up	3597	P78552	TRUE
Meprin alpha	8.29234	0	8.29234	0.00741157	0.0438661	313.505	up	4224	Q16819	TRUE
IL-2 Rg	5.51366	0	5.51366	0.00743483	0.0438661	45.6854	up	3561	P31785	TRUE
HGF	9.65786	11.1109	-1.45303	0.00795466	0.0462817	0.365253	down	3082	P14210	TRUE
4-1BB Ligand	8.02804	0	8.02804	0.00803267	0.0463145	261.024	up	8744	P41273	TRUE
JAM-C	10.8237	9.74912	1.07459	0.00811545	0.046374	2.10612	up	83700	Q9BX67	TRUE
EGF R	10.8756	9.61495	1.26067	0.00832414	0.0471456	2.39606	up	1956	P00533	TRUE
IL-23	9.19471	8.35031	0.844399	0.00840717	0.0471981	1.79552	up	51561	Q9NPF7	TRUE
CD30	7.81604	5.98589	1.83015	0.00873781	0.0486278	3.55574	up	943	P28908	TRUE
MIG	8.43083	6.22114	2.20969	0.00938583	0.0513413	4.62575	up	4283	Q07325	FALSE
TNFa	4.59772	5.12652	-0.528806	0.00934223	0.0513413	0.693128	down	4049	P01374	FALSE
FGF-7	7.21136	6.142	1.06936	0.00954752	0.0517831	2.09851	up	2252	P21781	FALSE
CD99	10.9914	10.4618	0.529665	0.00967629	0.0520406	1.44359	up	4267	P14209	FALSE
BOC	11.3042	10.6606	0.643554	0.00977572	0.0521372	1.56217	up	91653	Q9BWV1	FALSE
MIP-1b	5.44197	2.60332	2.83865	0.00996242	0.0526938	7.1535	up	6351	P13236	FALSE
TNF RI	9.71084	8.99622	0.714614	0.010343	0.0542582	1.64104	up	7132	P19438	FALSE
CD23	9.36117	8.05066	1.31051	0.0104779	0.0545189	2.48029	up	2208	P06734	FALSE
WISP-1	7.00269	0	7.00269	0.0111342	0.0573365	128.239	up	55515	Q96FT7	FALSE
Semaphorin 6B	7.62579	0.650504	6.97529	0.0111985	0.0573365	125.826	up	10501	Q9H3T3	FALSE
PAI-1	11.5844	9.13381	2.45057	0.0112971	0.0573819	5.46634	up	5054	P05121	FALSE
FGF-20	8.86451	7.86227	1.00224	0.0115144	0.0579307	2.00311	up	26281	Q9NP95	FALSE
IL-12p40	3.48318	1.97571	1.50747	0.0115861	0.0579307	2.84312	up	3593	P29460	FALSE
TNF RII	9.53868	7.93393	1.60475	0.0122212	0.0606324	3.04143	up	7133	P20333	FALSE
IL-10 Rb	6.92047	3.26422	3.65625	0.0130972	0.0644784	12.6078	up	3588	Q08334	FALSE
IL-27 R alpha	9.33376	8.63822	0.695541	0.0132607	0.0647851	1.61949	up	9466	Q6UWB1	FALSE
Serpin A4	11.6966	12.102	-0.40535	0.0135441	0.0656683	0.755053	down	5267	P29622	FALSE
PDGF Rb	12.7859	11.4212	1.36473	0.0137221	0.066031	2.57528	up	5159	P09619	FALSE
MIP-1a	4.84817	2.77866	2.0695	0.0139143	0.0664564	4.19742	up	6348	P10147	FALSE
Renin	10.6174	15.4924	-4.87505	0.0141624	0.0666468	0.0340772	down	5972	P00797	FALSE
Cadherin-13	14.1258	11.7838	2.34204	0.0141273	0.0666468	5.07018	up	1012	P55290	FALSE
ENA-78	4.75203	2.35244	2.39958	0.0142761	0.0666911	5.27651	up	6374	P42830	FALSE
Dtk	7.24791	8.64138	-1.39347	0.0147811	0.0685502	0.380648	down	7301	Q06418	FALSE
IL-31	7.3317	4.1289	3.2028	0.0152503	0.0702171	9.20744	up	386653	Q6EBC2	FALSE
JAM-B	5.89898	4.48338	1.4156	0.0155479	0.0710762	2.6677	up	58494	P57087	FALSE
Cathepsin B	8.6298	6.72116	1.90863	0.0166221	0.0749166	3.75454	up	1508	P07858	FALSE
Epiregulin	12.9145	6.93581	5.9787	0.0165765	0.0749166	63.0621	up	2069	O14944	FALSE
Cathepsin S	12.2305	11.5184	0.712134	0.0170345	0.0755791	1.63823	up	1520	P25774	FALSE
CD27	5.43133	1.58617	3.84516	0.0169449	0.0755791	14.3717	up	970	P32970	FALSE
MCSF R	9.66786	8.19938	1.46847	0.0171319	0.0755791	2.76729	up	1436	P07333	FALSE
IL-17	2.28989	3.38581	-1.09592	0.0172415	0.0755791	0.467838	down	3605	Q16552	FALSE
CA12	11.656	6.67312	4.98291	0.0180609	0.0786325	31.6231	up	771	O43570	FALSE
BMPR-IB	7.15879	8.16155	-1.00276	0.0182924	0.0787291	0.499046	down	658	O00238	FALSE
EphA1	7.62456	4.42281	3.20175	0.0183291	0.0787291	9.20075	up	2041	P21709	FALSE
Adiponectin	15.3838	14.6192	0.764643	0.0184554	0.078743	1.69895	up	9370	Q15848	FALSE
Cathepsin V	6.87701	9.01534	-2.13832	0.0193013	0.081807	0.227143	down	1515	O60911	FALSE
TLR3	9.90767	8.45298	1.45469	0.0209032	0.0875537	2.74097	up	7098	O15455	FALSE
BMP-7	9.13252	8.41921	0.713315	0.0209308	0.0875537	1.63957	up	655	P18075	FALSE
TGFb2	12.429	11.9852	0.443812	0.0217765	0.0904997	1.36019	up	7042	P61812	FALSE
IL-2 Ra	6.48855	4.18873	2.29982	0.0225593	0.0931482	4.92396	up	3559	P01589	FALSE
CLEC10A	1.13143	8.13055	-6.99913	0.022864	0.0938011	0.00781723	down	10462	Q8IUN9	FALSE
CD40L	10.2258	8.64667	1.57918	0.0230511	0.0939664	2.98799	up	959	P29965	FALSE
EMMPRIN	10.3011	9.94604	0.355013	0.0259565	0.103826	1.279	up	682	P35613	FALSE
BAMBI	6.61804	5.5319	1.08614	0.0258663	0.103826	2.12305	up	25805	Q13145	FALSE
IGF-1	5.95112	4.37014	1.58098	0.0257891	0.103826	2.99173	up	3479	P05019	FALSE
B7-H2	3.28777	5.06322	-1.77546	0.026384	0.104331	0.292102	down	102723996;23308	O75144	FALSE
Trappin-2	6.19501	10.1898	-3.99479	0.0264087	0.104331	0.0627261	down	5266	P19957	FALSE
CXADR	7.61643	6.4157	1.20073	0.027122	0.105201	2.29856	up	1525	P78310	FALSE
Dectin-1	1.19237	8.06698	-6.87461	0.0270392	0.105201	0.00852187	down	64581	Q9BXN2	FALSE
LIMPII	8.30163	5.02856	3.27307	0.0269894	0.105201	9.66704	up	950	Q14108	FALSE
Leptin R	0.976081	6.58051	-5.60442	0.0274215	0.105448	0.0205542	down	3953	P48357	FALSE
E-Selectin	9.07471	8.48739	0.587313	0.0275154	0.105448	1.50245	up	6401	P16581	FALSE
Pentraxin 3	6.62868	4.64337	1.98531	0.0281281	0.107155	3.95948	up	5806	P26022	FALSE
Kallikrein 14	3.04446	5.31412	-2.26966	0.0283485	0.107355	0.207379	down	43847	Q9P0G3	FALSE
HGF R	7.43942	5.90219	1.53723	0.0287262	0.108146	2.90237	up	4233	P08581	FALSE
IL-31 RA	6.11938	5.46676	0.652619	0.0296052	0.110803	1.57202	up	133396	Q8NI17	FALSE
GRO	4.80518	3.10741	1.69777	0.0300137	0.111679	3.24399	up	2919	P09341	FALSE
Notch-3	7.40705	5.85721	1.54984	0.0304292	0.112256	2.92784	up	4854	Q9UM47	FALSE
Activin R1B	7.99688	7.1316	0.865273	0.0305197	0.112256	1.82168	up	91	P36896	FALSE
cIAP-2	6.36	3.70955	2.65045	0.0308797	0.112932	6.27864	up	330	Q13489	FALSE
Nidogen-2	13.4452	12.356	1.08922	0.031612	0.114953	2.12759	up	22795	Q14112	FALSE
TRAIL R2	1.7845	0	1.7845	0.0320083	0.115736	3.44499	up	8795	O14763	FALSE
VE-Cadherin	13.9254	12.489	1.43648	0.033161	0.11923	2.70659	up	1003	P33151	FALSE
LIGHT	6.04666	5.40773	0.638929	0.0337352	0.120617	1.55717	up	8740	O43557	FALSE
Notch-1	3.00451	6.16847	-3.16396	0.034308	0.121984	0.111571	down	4851	P46531	FALSE
Aminopeptidase P2	12.6217	7.87019	4.75153	0.0365896	0.129378	26.9372	up	7512	O43895	FALSE
TGFb3	9.84617	6.09116	3.75501	0.0373281	0.131264	13.5011	up	7043	P10600	FALSE
Flt-3L	3.00759	3.85612	-0.848527	0.0376296	0.131601	0.555351	down	2322	P36888	FALSE
CA15-3	9.18218	9.95214	-0.769967	0.0422343	0.145322	0.586431	down	4582	P15941	FALSE
IL-1 F10	12.8741	12.2312	0.642899	0.0421521	0.145322	1.56146	up	84639	Q8WWZ1	FALSE
IL-7 R alpha	7.88188	6.6669	1.21499	0.0420282	0.145322	2.32139	up	3575	P16871	FALSE
Angiostatin	12.1911	9.23734	2.95374	0.0444582	0.152156	7.74753	up	5340	P00747	FALSE
BMP-4	7.29118	4.5068	2.78438	0.0453202	0.154281	6.88939	up	652	P12644	FALSE
Syndecan-1	13.1696	15.702	-2.53244	0.0456686	0.154645	0.172846	down	6382	P18827	FALSE
Growth Hormone R	8.86387	7.99056	0.873308	0.0465489	0.156796	1.83186	up	2690	P10912	FALSE
FAS L	3.14095	1.9266	1.21435	0.0489298	0.163953	2.32036	up	356	P48023	FALSE
IL-18 BPa	5.46436	3.26022	2.20414	0.0494639	0.16488	4.60799	up	10068	O95998	FALSE
CHI3L1	10.3785	12.3179	-1.93943	0.0502706	0.1667	0.26072	down	1116	P36222	FALSE
Transferrin	13.4091	13.619	-0.2099	0.0519544	0.171218	0.864597	down	7018	P02787	FALSE
TRACP	11.9083	13.2781	-1.36979	0.052168	0.171218	0.386946	down	54	P13686	FALSE
PECAM-1	12.2667	11.6386	0.628071	0.0539729	0.176238	1.5455	up	5175	P16284	FALSE
G-CSF	2.41733	3.67012	-1.25279	0.0555887	0.180593	0.419635	down	1440	P09919	FALSE
NrCAM	6.23674	7.49112	-1.25438	0.0559767	0.180935	0.419173	down	4897	Q92823	FALSE
PYY	10.8802	9.94569	0.934474	0.056708	0.182378	1.91119	up	5697	P10082	FALSE
Artemin	6.18565	5.2397	0.945953	0.0581626	0.18612	1.92646	up	9048	Q5T4W7	FALSE
IGFBP-5	11.9429	11.2752	0.667652	0.0591671	0.187813	1.58849	up	3488	P24593	FALSE
IL-1 F8	8.73593	8.06204	0.673886	0.0595719	0.187813	1.59536	up	27177	Q9NZH7	FALSE
MCP-1	8.42669	6.92343	1.50326	0.059425	0.187813	2.83483	up	6347	P13500	FALSE
ESAM	10.8025	9.27946	1.52305	0.0608655	0.190019	2.87398	up	90952	Q96AP7	FALSE
IGFBP-2	10.5574	11.8313	-1.27388	0.060794	0.190019	0.413546	down	3485	P18065	FALSE
TWEAK R	3.23712	9.97407	-6.73695	0.0625364	0.194288	0.00937511	down	51330	Q9NP84	FALSE
FGF-19	1.27304	0	1.27304	0.0653549	0.20138	2.41669	up	9965	O95750	FALSE
JAM-A	6.40504	4.52397	1.88107	0.0654485	0.20138	3.68348	up	50848	Q9Y624	FALSE
Matriptase	1.66168	8.25939	-6.59771	0.0669253	0.204939	0.0103251	down	6768	Q9Y5Y6	FALSE
TRAIL R1	11.4606	10.4855	0.975066	0.0681497	0.206102	1.96573	up	8797	O00220	FALSE
Cytokeratin 8	5.98894	11.8172	-5.82826	0.0682714	0.206102	0.0176002	down	3856	P05787	FALSE
Reg1B	3.91956	9.56605	-5.64649	0.0680271	0.206102	0.0199635	down	5968	P48304	FALSE
GH	3.75837	4.43162	-0.673253	0.0688305	0.206815	0.627091	down	2688	P01241	FALSE
Thrombomodulin	11.6948	10.7446	0.950186	0.0698951	0.209032	1.93212	up	7056	P07204	FALSE
IGF-2R	10.6586	10.0693	0.589331	0.0703717	0.209479	1.50455	up	3482	P11717	FALSE
Glypican 5	9.03724	8.41053	0.62671	0.0717795	0.212223	1.54404	up	2262	P78333	FALSE
IL-9	5.12313	0	5.12313	0.0719569	0.212223	34.851	up	3578	P15248	FALSE
RANK	2.45266	7.32847	-4.87581	0.073778	0.215721	0.0340592	down	8792	Q9Y6Q6	FALSE
bIG-H3	11.0937	10.8595	0.23421	0.0738896	0.215721	1.17626	up	7045	Q15582	FALSE
BMP-8	3.65826	6.52891	-2.87065	0.0741542	0.215721	0.136725	down	353500	Q7Z5Y6	FALSE
CD83	0.993989	4.7611	-3.76711	0.0753043	0.216955	0.0734491	down	9308	Q01151	FALSE
IGFBP-6	9.07385	11.3185	-2.24463	0.0754541	0.216955	0.211009	down	3489	P24592	FALSE
TIMP-2	12.352	12.976	-0.623999	0.0755952	0.216955	0.64887	down	7077	P16035	FALSE
XEDAR	4.03177	0	4.03177	0.0762976	0.217993	16.3563	up	60401	Q9HAV5	FALSE
MMP-3	0.421011	2.03141	-1.6104	0.0768668	0.218303	0.327507	down	4314	P08254	FALSE
SCF	4.40484	3.54646	0.85838	0.0770883	0.218303	1.813	up	4254	P21583	FALSE
AFP	6.63077	5.34564	1.28514	0.0785881	0.22157	2.43705	up	174	P02771	FALSE
Common beta Chain	8.58065	7.10966	1.47099	0.0794901	0.22313	2.77213	up	1439	P32927	FALSE
PARC	5.39783	4.06364	1.33419	0.0814565	0.227651	2.52134	up	6362	P55774	FALSE
ULBP-3	4.46903	10.488	-6.01893	0.0822581	0.228892	0.0154213	down	79465	Q9BZM4	FALSE
Desmoglein-3	6.10955	3.80505	2.3045	0.0828741	0.229608	4.93998	up	1830	P32926	FALSE
CD40	5.41259	4.11671	1.29588	0.0855416	0.23396	2.45526	up	958	P25942	FALSE
MMP-10	1.55275	2.91725	-1.3645	0.0855352	0.23396	0.388369	down	4319	P09238	FALSE
L1CAM-2	9.61053	11.0082	-1.39769	0.085419	0.23396	0.379536	down	10752	O00533	FALSE
Marapsin	8.13486	7.64312	0.491743	0.086484	0.235531	1.40614	up	83886	Q9BQR3	FALSE
EG-VEGF	6.2627	6.60854	-0.345844	0.087706	0.237847	0.786848	down	84432	P58294	FALSE
IL-1 F9	9.91744	6.43736	3.48008	0.0899203	0.241802	11.1586	up	56300	Q9NZH8	FALSE
NT-3	7.81017	7.29598	0.514198	0.0896413	0.241802	1.4282	up	4908	P20783	FALSE
Kallikrein 7	1.57869	2.88115	-1.30246	0.0903715	0.241999	0.405434	down	5650	P49862	FALSE
TREM-1	3.84218	0	3.84218	0.0915193	0.243887	14.3421	up	54210	Q9NP99	FALSE
CD86	5.64408	5.05612	0.587962	0.0918388	0.243887	1.50312	up	942	P42081	FALSE
TIM-3	7.10071	4.91659	2.18412	0.0957253	0.253158	4.54451	up	84868	Q8TDQ0	FALSE
LIF R alpha	3.14661	5.59892	-2.45231	0.0964439	0.254009	0.182719	down	3977	P42702	FALSE
XIAP	11.5433	12.8855	-1.34217	0.0989347	0.259501	0.394427	down	331	P98170	FALSE
DKK-1	4.15847	0	4.15847	0.0995605	0.260076	17.8576	up	22943	O94907	FALSE
Eotaxin-3	1.42266	0	1.42266	0.100352	0.261077	2.68079	up	10344	Q9Y258	FALSE
PDGF-BB	5.04097	4.38991	0.651062	0.105958	0.274546	1.57032	up	5155	P01127	FALSE
SP-D	3.89616	0	3.89616	0.10687	0.274716	14.8889	up	66421	P35247	FALSE
EDAR	4.84788	3.52936	1.31852	0.106882	0.274716	2.4941	up	10913	Q9UNE0	FALSE
BMPR-IA	11.0268	10.5201	0.50665	0.109082	0.278137	1.42075	up	657	P36894	FALSE
ErbB4	2.7265	6.097	-3.37051	0.108855	0.278137	0.0966889	down	2066	Q15303	FALSE
Cystatin B	11.2237	11.0328	0.190864	0.109729	0.278677	1.14145	up	1476	P04080	FALSE
AgRP	5.0102	3.41169	1.59852	0.111483	0.282011	3.02832	up	181	O00253	FALSE
HVEM	11.3704	10.5381	0.832339	0.112329	0.283033	1.78057	up	8764	Q92956	FALSE
IL-4 R alpha	2.72363	4.78674	-2.06311	0.112869	0.28328	0.239299	down	3566	P24394	FALSE
Decorin	10.3696	10.7722	-0.402673	0.114872	0.28718	0.756455	down	1634	P07585	FALSE
IL-2	3.85025	4.1758	-0.32555	0.119306	0.297105	0.797994	down	3558	P60568	FALSE
CD34	5.46528	12.1457	-6.68046	0.121306	0.300914	0.0097495	down	947	P28906	FALSE
B2M	11.8472	11.348	0.499202	0.122035	0.301554	1.41343	up	567	P61769	FALSE
DLL1	3.55076	0	3.55076	0.126953	0.308934	11.7189	up	28514	O00548	FALSE
Coagulation Factor VII	9.48446	10.2112	-0.726791	0.126605	0.308934	0.604246	down	2155	P08709	FALSE
Ret	11.0067	11.7434	-0.736698	0.125548	0.308934	0.600111	down	5979	P07949	FALSE
GPR56	4.50295	8.25457	-3.75162	0.126239	0.308934	0.0742421	down	9289	Q9Y653	FALSE
IL-1 F6	9.15313	8.04064	1.11249	0.129337	0.31261	2.16219	up	27179	Q9UHA7	FALSE
IGFBP-4	13.0575	12.5297	0.527847	0.12944	0.31261	1.44178	up	3487	P22692	FALSE
ProGRP	2.22885	8.79529	-6.56644	0.130506	0.312824	0.0105512	down	2922	P07492	FALSE
IL-5	2.61286	2.16776	0.445101	0.13023	0.312824	1.36141	up	3567	P05113	FALSE
PSMA	4.55906	8.34062	-3.78156	0.132435	0.316262	0.0727171	down	2346	Q04609	FALSE
Complement MASP3	12.1791	11.32	0.859069	0.133543	0.31735	1.81387	up	5648	P48740	FALSE
IL-7	4.25928	4.56777	-0.308484	0.133882	0.31735	0.80749	down	3574	P13232	FALSE
Matrilin-3	3.33274	0.85861	2.47413	0.135357	0.318486	5.55631	up	4148	O15232	FALSE
4-1BB	5.05068	3.23182	1.81885	0.135198	0.318486	3.52801	up	3604	Q07011	FALSE
Pref-1	4.80406	10.1363	-5.33222	0.137633	0.322657	0.0248223	down	8788	P80370	FALSE
BMP-9	2.43886	0	2.43886	0.143916	0.336153	5.42212	up	2658	Q9UK05	FALSE
ErbB2	4.04355	6.70719	-2.66365	0.148296	0.343874	0.15782	down	2064	P04626	FALSE
IL-11	4.84888	5.37727	-0.528383	0.147817	0.343874	0.693332	down	3589	P20809	FALSE
FSH	2.45541	4.35928	-1.90387	0.150774	0.347106	0.267225	down	2488	P01225	FALSE
IL-29	1.21029	4.54334	-3.33305	0.150318	0.347106	0.099232	down	282618	Q8IU54	FALSE
CXCL16	7.11168	6.34039	0.771283	0.151874	0.348386	1.70679	up	58191	Q9H2A7	FALSE
RGM-A	2.28748	6.19923	-3.91176	0.1529	0.349485	0.0664421	down	56963	Q96B86	FALSE
ACE	11.0035	12.2849	-1.28144	0.154144	0.351075	0.411386	down	1636	P12821	FALSE
Cathepsin E	9.88109	7.01138	2.86971	0.156617	0.355442	7.30918	up	1510	P14091	FALSE
SREC-II	11.0087	11.6652	-0.656571	0.158009	0.357335	0.634384	down	91179	Q96GP6	FALSE
VEGF R3	7.04151	6.17385	0.867659	0.159155	0.358658	1.8247	up	2324	P35916	FALSE
Tripeptidyl-peptidase I	2.89483	4.49354	-1.59871	0.159768	0.358777	0.330172	down	1200	O14773	FALSE
6Ckine	7.28187	7.73983	-0.457965	0.160485	0.359128	0.728013	down	6366	O00585	FALSE
PDGF-C	9.77175	10.3649	-0.593125	0.164547	0.366935	0.662906	down	56034	Q9NRA1	FALSE
MMP-7	11.0354	11.509	-0.473536	0.165536	0.367857	0.720197	down	4316	P09237	FALSE
hCGb	3.22209	5.52807	-2.30598	0.166879	0.369558	0.202224	down	1082	P01233	FALSE
EpCAM	8.57688	11.005	-2.42813	0.168522	0.371463	0.185807	down	4072	P16422	FALSE
TNFb	7.20684	7.73143	-0.524584	0.1689	0.371463	0.69516	down	4050	Q06643	FALSE
IL-1b	0.981678	0.525625	0.456053	0.170456	0.373602	1.37178	up	3553	P01584	FALSE
CLEC-1	5.91015	11.9277	-6.01754	0.171177	0.373901	0.0154362	down	51267	Q8NC01	FALSE
AmiGO	3.91577	0	3.91577	0.172263	0.374994	15.0926	up	57463	Q86WK6	FALSE
CEA	9.45885	7.21607	2.24278	0.175341	0.377427	4.73307	up	1048	P06731	FALSE
2B4	2.81809	0	2.81809	0.180821	0.377427	7.05228	up	51744	Q9BZW8	FALSE
AMICA	3.89661	0	3.89661	0.180235	0.377427	14.8935	up	120425	Q86YT9	FALSE
G-CSF R	1.01045	0	1.01045	0.17939	0.377427	2.01453	up	1441	Q99062	FALSE
IL-18	13.5242	12.0814	1.4428	0.174382	0.377427	2.71849	up	3606	Q14116	FALSE
Fractalkine	9.17046	8.64493	0.52553	0.180319	0.377427	1.43946	up	6376	P78423	FALSE
Contactin-1	3.03129	5.56094	-2.52965	0.175832	0.377427	0.173181	down	1272	Q12860	FALSE
N-Cadherin	12.1807	12.5448	-0.364137	0.180086	0.377427	0.776934	down	1000	P19022	FALSE
Arylsulfatase A	6.87017	0	6.87017	0.179728	0.377427	116.984	up	410	P15289	FALSE
CD109	7.63504	12.4673	-4.83228	0.175689	0.377427	0.0351025	down	135228	Q6YHK3	FALSE
MPIF-1	0.78519	1.64785	-0.862656	0.177527	0.377427	0.549939	down	6368	P55773	FALSE
IFNg	3.97726	4.35325	-0.375985	0.180903	0.377427	0.770579	down	3458	P01579	FALSE
IL-1ra	3.78448	2.80076	0.983725	0.181047	0.377427	1.97756	up	3557	P18510	FALSE
Follistatin-like 1	4.80263	0	4.80263	0.181951	0.37808	27.9084	up	11167	Q12841	FALSE
GCP-2	1.81926	0.72934	1.08992	0.182869	0.378757	2.12862	up	6372	P80162	FALSE
Granulysin	11.2792	9.99347	1.28568	0.183693	0.379237	2.43797	up	10578	P22749	FALSE
MFRP	9.63682	9.97475	-0.337937	0.184957	0.379737	0.791172	down	83552	Q9BY79	FALSE
ROBO2	7.29205	11.8299	-4.53781	0.185122	0.379737	0.043051	down	6092	Q9HCK4	FALSE
Siglec-5	10.4071	9.55872	0.848376	0.187588	0.380942	1.80047	up	8778	O15389	FALSE
Prolactin R	5.53919	3.75865	1.78053	0.188937	0.380942	3.43553	up	5618	P16471	FALSE
CHST4	6.41303	10.3336	-3.92057	0.189147	0.380942	0.0660375	down	10164	Q8NCG5	FALSE
FGF-4	8.72856	8.41685	0.311714	0.187183	0.380942	1.24118	up	2249	P08620	FALSE
I-309	0.663949	0.0143081	0.649641	0.186741	0.380942	1.56878	up	6346	P22362	FALSE
IL-4	4.77828	5.09868	-0.320395	0.189281	0.380942	0.800851	down	3565	P05112	FALSE
MMP-9	11.8002	11.0518	0.748376	0.191672	0.383343	1.6799	up	4318	P14780	FALSE
p27/Kip1	2.92394	8.09811	-5.17417	0.19136	0.383343	0.0276962	down	1027	P46527	FALSE
KIRREL3	4.38371	6.96173	-2.57802	0.193849	0.38649	0.167471	down	84623	Q8IZU9	FALSE
Dopa Decarboxylase	8.71274	10.8461	-2.1334	0.195012	0.387601	0.227919	down	1644	P20711	FALSE
Syndecan-3	7.91463	9.03868	-1.12405	0.197021	0.389732	0.458804	down	9672	O75056	FALSE
LAMP	9.41317	14.7251	-5.31196	0.197302	0.389732	0.0251733	down	4045	Q13449	FALSE
ANG-1	8.15971	8.7276	-0.567897	0.199096	0.391323	0.674599	down	284	Q15389	FALSE
ALCAM	12.9069	13.2459	-0.339004	0.19933	0.391323	0.790587	down	214	Q13740	FALSE
PDGF-AB	2.32261	4.55597	-2.23336	0.200951	0.393298	0.212663	down	767790	Q08CD2	FALSE
Resistin	6.10752	7.89816	-1.79064	0.206488	0.39466	0.289045	down	56729	Q9HD89	FALSE
FLRG	7.24903	5.25876	1.99027	0.205423	0.39466	3.97311	up	10272	O95633	FALSE
TLR4	9.26455	6.33863	2.92592	0.202731	0.39466	7.59957	up	7099	O00206	FALSE
TREM-2	10.3737	11.0648	-0.691114	0.204555	0.39466	0.619375	down	54209	Q9NZC2	FALSE
Amnionless	2.85324	7.55396	-4.70072	0.203545	0.39466	0.0384542	down	81693	Q9BXJ7	FALSE
CREG	7.75635	12.5153	-4.75891	0.205288	0.39466	0.0369338	down	8804	O75629	FALSE
Lumican	10.6242	10.9964	-0.372269	0.205847	0.39466	0.772566	down	4060	P51884	FALSE
OX40	2.9379	7.79378	-4.85588	0.20658	0.39466	0.0345331	down	7293	P43489	FALSE
LDL R	4.95777	4.29479	0.662984	0.209263	0.397413	1.58335	up	3949	P01130	FALSE
DR6	7.72528	8.30511	-0.579832	0.208805	0.397413	0.669041	down	27242	O75509	FALSE
Layilin	3.93513	6.45377	-2.51864	0.211159	0.398648	0.174508	down	143903	Q6UX15	FALSE
MIP-3b	2.10099	0	2.10099	0.210885	0.398648	4.29004	up	6363	Q99731	FALSE
CDNF	3.89947	5.56757	-1.6681	0.216408	0.406162	0.314668	down	441549	Q49AH0	FALSE
Eotaxin	2.11519	0.860084	1.25511	0.216344	0.406162	2.38685	up	6356	P51671	FALSE
Cripto-1	2.72588	3.20925	-0.483372	0.220148	0.411973	0.715304	down	6997	P13385	FALSE
IL-1 R5	5.50096	5.34078	0.160179	0.221619	0.413516	1.11743	up	8809	Q13478	FALSE
Thyroglobulin	4.77808	9.04003	-4.26195	0.229147	0.425084	0.0521225	down	7038	P01266	FALSE
MIF	13.5096	13.3914	0.118181	0.228995	0.425084	1.08537	up	4283	Q07325	FALSE
TPO	5.88772	3.76485	2.12287	0.232016	0.426696	4.3556	up	7066	P40225	FALSE
IL-20	11.4945	11.2823	0.212172	0.231756	0.426696	1.15843	up	50604	Q9NYY1	FALSE
Endoglycan	5.0198	12.5786	-7.55883	0.231215	0.426696	0.00530353	down	50512	Q9NZ53	FALSE
TFPI-2	6.11143	3.40543	2.706	0.233301	0.42783	6.5251	up	7980	P48307	FALSE
GM-CSF	2.99125	3.29181	-0.30056	0.239722	0.438348	0.811937	down	1437	P04141	FALSE
HAI-2	9.2363	8.22585	1.01045	0.242625	0.440305	2.01454	up	6691	P20155	FALSE
Luteinizing hormone	10.747	10.3433	0.403652	0.242224	0.440305	1.32285	up	3972;1081	P01229/P01215	FALSE
Insulin R	11.5002	11.9465	-0.446336	0.242856	0.440305	0.733904	down	3643	P06213	FALSE
Persephin	11.7628	11.5845	0.17835	0.247487	0.447435	1.13159	up	5623	O60542	FALSE
Thrombospondin-2	10.2684	9.67845	0.58991	0.251677	0.452453	1.50515	up	7058	P35442	FALSE
NKp30	3.37789	1.60314	1.77476	0.251381	0.452453	3.4218	up	259197	O14931	FALSE
ErbB3	7.96007	9.68168	-1.72161	0.255784	0.458548	0.303211	down	2065	P21860	FALSE
Cadherin-11	8.51533	11.6417	-3.12641	0.256546	0.458629	0.114513	down	1009	P55287	FALSE
uPA	6.57973	5.90934	0.670389	0.260496	0.459951	1.5915	up	5328	P00749	FALSE
RGM-B	4.6763	7.66502	-2.98872	0.258768	0.459951	0.125981	down	285704	Q6NW40	FALSE
Glypican 1	6.36031	5.43662	0.923689	0.260943	0.459951	1.89696	up	2817	P35052	FALSE
IL-22 R alpha 1	4.24405	3.93084	0.313217	0.260056	0.459951	1.24248	up	58985	Q8N6P7	FALSE
CNTF R alpha	3.8193	2.27073	1.54858	0.258683	0.459951	2.92529	up	1271	P26992	FALSE
SDF-1a	2.4465	4.06284	-1.61634	0.261597	0.459951	0.326161	down	6387	?P48061	FALSE
ACE-2	9.56077	10.1468	-0.586026	0.266427	0.466728	0.666175	down	59272	Q9BYF1	FALSE
DPPIV	15.7382	16.411	-0.672809	0.26691	0.466728	0.627284	down	1803	P27487	FALSE
IL-8	4.01429	2.44788	1.56641	0.268031	0.467411	2.96166	up	3576	P10145	FALSE
FCRL1	9.0801	8.61914	0.460969	0.276093	0.47628	1.37647	up	115350	Q96LA6	FALSE
FCRL2	2.03822	0	2.03822	0.275525	0.47628	4.10738	up	79368	Q96LA5	FALSE
MIP-1d	4.88744	5.86727	-0.979828	0.275116	0.47628	0.50704	down	6359	Q16663	FALSE
L-Selectin	9.87844	9.15333	0.725116	0.27589	0.47628	1.65303	up	6402	P14151	FALSE
LAG-3	5.26651	8.5472	-3.28069	0.27823	0.476607	0.1029	down	3902	P18627	FALSE
FGF-6	2.29613	0	2.29613	0.277852	0.476607	4.91137	up	2251	P10767	FALSE
Meprin beta	5.13007	8.12217	-2.9921	0.278517	0.476607	0.125687	down	4225	Q16820	FALSE
PSA-free	2.63777	4.11947	-1.48169	0.280411	0.478568	0.358069	down	354	P07288	FALSE
NGF R	6.70591	6.47938	0.226535	0.281331	0.478862	1.17002	up	4804	P08138	FALSE
BLC	3.70905	1.75668	1.95237	0.284934	0.483707	3.87009	up	10563	O43927	FALSE
Ephrin-B3	9.79283	10.7923	-0.999474	0.295927	0.501041	0.500182	down	1949	Q15768	FALSE
Cardiotrophin-1	10.9572	10.1763	0.780866	0.297743	0.502785	1.71816	up	1489	Q16619	FALSE
Ck beta 8-1	11.997	11.5936	0.403453	0.299305	0.503725	1.32267	up	6368	P55773	FALSE
CRIM1	9.89432	10.2082	-0.313848	0.299874	0.503725	0.804493	down	51232	Q9NZV1	FALSE
EphB6	4.60197	2.72209	1.87987	0.317224	0.531474	3.68043	up	2051	O15197	FALSE
CRTAM	1.93401	0	1.93401	0.320963	0.536335	3.82115	up	56253	O95727	FALSE
Tie-1	7.82482	8.11399	-0.289168	0.324602	0.541003	0.818374	down	7075	P35590	FALSE
Calsyntenin-1	10.7352	11.1891	-0.453903	0.328892	0.542502	0.730065	down	22883	O94985	FALSE
EphA2	6.92505	5.69165	1.2334	0.327301	0.542502	2.35121	up	1969	P29317	FALSE
Carboxypeptidase A2	2.70904	0.969092	1.73995	0.327653	0.542502	3.34023	up	1358	P48052	FALSE
IL-13	1.58639	2.01707	-0.430684	0.328471	0.542502	0.74191	down	3596	P35225	FALSE
CA125	12.1351	10.0603	2.07483	0.339517	0.54797	4.21295	up	94025	Q8WXI7	FALSE
IL-1 RII	9.03943	8.5943	0.445137	0.337292	0.54797	1.36144	up	7850	P27930	FALSE
GASP-2	2.11132	0	2.11132	0.342135	0.54797	4.32088	up	117166	Q96NZ8	FALSE
IL-1 F7	11.6691	10.7456	0.923476	0.337785	0.54797	1.89668	up	27178	Q9NZH6	FALSE
CNTF	13.5661	13.9346	-0.368469	0.338765	0.54797	0.774604	down	1270	P26441	FALSE
GITR L	6.26376	5.72555	0.538203	0.333816	0.54797	1.45216	up	8995	Q9UNG2	FALSE
SOX2	11.3015	12.6876	-1.3861	0.340097	0.54797	0.382597	down	6657	P48431	FALSE
Neuropilin-2	4.16739	5.54797	-1.38058	0.344194	0.54797	0.384065	down	8828	O60462	FALSE
CD320	2.16335	0	2.16335	0.342786	0.54797	4.47954	up	51293	Q9NPF0	FALSE
CILP-1	1.89386	0	1.89386	0.344083	0.54797	3.71629	up	8483	O75339	FALSE
Hepsin	3.40981	5.85994	-2.45012	0.343084	0.54797	0.182995	down	3249	P05981	FALSE
CMG-2	3.27485	7.00663	-3.73178	0.341852	0.54797	0.07527	down	118429	P58335	FALSE
IL-6	5.97843	4.86051	1.11792	0.339657	0.54797	2.17034	up	3569	P05231	FALSE
RAGE	3.88979	4.39561	-0.505815	0.337871	0.54797	0.704263	down	177	Q15109	FALSE
MDC	1.27743	0	1.27743	0.345912	0.54934	2.42407	up	6367	O00626	FALSE
BMP-5	12.8958	12.6176	0.278237	0.3474	0.550337	1.21271	up	653	P22003	FALSE
Semaphorin 7A	7.5015	4.96589	2.53561	0.349059	0.5516	5.79822	up	8482	O75326	FALSE
Ferritin	22.3699	22.4824	-0.112543	0.350396	0.55227	0.924956	down	2512	P02792	FALSE
Epo R	1.1673	0	1.1673	0.351209	0.55227	2.24591	up	2057	P19235	FALSE
TGFb1	12.5042	12.1531	0.351036	0.352911	0.553585	1.27548	up	7040	P01137	FALSE
Siglec-7	5.48034	5.02887	0.451462	0.357733	0.558413	1.36743	up	27036	?Q9Y286	FALSE
FGF-5	11.057	10.7858	0.271158	0.357283	0.558413	1.20678	up	2250	P12034	FALSE
Ryk	1.67861	0	1.67861	0.360297	0.561047	3.20118	up	6259	P34925	FALSE
CD155	4.0918	3.02188	1.06992	0.361194	0.561079	2.09932	up	5817	P15151	FALSE
Albumin	13.6091	13.5158	0.0932918	0.368541	0.569811	1.0668	up	213	P02768	FALSE
TWEAK	6.37869	8.24673	-1.86803	0.368596	0.569811	0.273947	down	8742	O43508	FALSE
Insulin	8.39823	8.89995	-0.501721	0.36955	0.569909	0.706264	down	3630	P01308	FALSE
CDO	7.60325	9.8476	-2.24434	0.373461	0.574555	0.21105	down	1036	Q16878	FALSE
E-Cadherin	6.50146	9.51778	-3.01632	0.379364	0.580845	0.123594	down	999	P12830	FALSE
BMPR-II	11.2123	10.8852	0.327103	0.379184	0.580845	1.25449	up	659	Q13873	FALSE
Testican 2	5.40231	7.15172	-1.74941	0.381651	0.582952	0.297423	down	9806	Q92563	FALSE
Furin	13.4897	13.3738	0.115892	0.384743	0.586275	1.08365	up	5045	P09958	FALSE
AR	5.58642	5.23482	0.351602	0.386002	0.586796	1.27598	up	374	P15514	FALSE
IL-17E	9.13923	9.8813	-0.742076	0.386955	0.58685	0.597878	down	64806	Q9H293	FALSE
TIMP-1	12.2823	11.8684	0.413959	0.390245	0.590442	1.33234	up	7076	P01033	FALSE
GROa	8.14733	11.9187	-3.77135	0.39311	0.591978	0.0732335	down	2919	P09341	FALSE
MSP Receptor	4.95387	5.83765	-0.883782	0.392661	0.591978	0.541945	down	4486	Q04912	FALSE
Semaphorin 6D	10.2192	9.68927	0.52994	0.396332	0.595428	1.44387	up	80031	Q8NFY4	FALSE
MMP-8	10.321	9.37447	0.946572	0.397328	0.595527	1.92729	up	4317	P22894	FALSE
VEGF R2	8.79241	8.31794	0.474473	0.398816	0.596361	1.38941	up	3791	P35968	FALSE
DSPG3	3.93455	2.4036	1.53095	0.404087	0.602833	2.88976	up	1833	Q99645	FALSE
HTRA2	12.7181	13.2249	-0.506838	0.407389	0.606023	0.703763	down	27429	O43464	FALSE
Olfactomedin-2	2.30479	4.55002	-2.24523	0.408119	0.606023	0.21092	down	93145	O95897	FALSE
TGFb RIII	7.04771	8.87806	-1.83035	0.415517	0.61416	0.281197	down	7049	Q03167	FALSE
Calcitonin	11.8632	11.6833	0.179879	0.414962	0.61416	1.13279	up	796	P01258	FALSE
LAMP1	12.0998	12.4389	-0.339127	0.418977	0.617846	0.790519	down	3916	P11279	FALSE
DPPII	15.1733	15.7515	-0.578221	0.423777	0.623488	0.669789	down	29952	Q9UHL4	FALSE
HAI-1	10.4053	11.4443	-1.03903	0.426305	0.624337	0.486656	down	6692	O43278	FALSE
HB-EGF	3.46111	3.80394	-0.342834	0.426244	0.624337	0.788491	down	1839	Q99075	FALSE
WIF-1	5.72064	7.20365	-1.48302	0.430254	0.628681	0.35774	down	11197	Q9Y5W5	FALSE
CD58	3.93483	5.3681	-1.43327	0.434786	0.633856	0.370291	down	965	P19256	FALSE
Kallikrein 5	6.69349	7.65456	-0.961077	0.440326	0.63766	0.513673	down	25818	Q9Y337	FALSE
GDF-8	8.71839	6.80113	1.91727	0.440384	0.63766	3.77707	up	2660	O14793	FALSE
IL-12p70	0.724427	0.841241	-0.116814	0.439577	0.63766	0.922222	down	3592	P29459 & P29460	FALSE
FGF-21	6.02513	6.25823	-0.233094	0.450459	0.650776	0.850808	down	26291	Q9NSA1	FALSE
LRP-6	9.39708	11.6429	-2.24578	0.452044	0.651595	0.21084	down	4040	O75581	FALSE
SREC-I	11.1135	10.4427	0.670734	0.455554	0.655179	1.59188	up	8578	Q14162	FALSE
Midkine	7.8	6.62634	1.17366	0.457558	0.656586	2.25583	up	4282	P14174	FALSE
Galectin-2	11.1565	12.4118	-1.25534	0.460362	0.658755	0.418896	down	3957	P05162	FALSE
Ephrin-A4	10.8033	10.9726	-0.16925	0.461129	0.658755	0.889305	down	1945	P52798	FALSE
LOX-1	4.37019	3.75264	0.617552	0.470416	0.669037	1.53427	up	4973	P78380	FALSE
CTACK	6.06057	5.8477	0.212867	0.469622	0.669037	1.15899	up	10850	Q9Y4X3	FALSE
Angiogenin	12.192	12.298	-0.10603	0.472058	0.669883	0.929142	down	283	P03950	FALSE
MMP-2	6.19764	7.64696	-1.44932	0.474995	0.671075	0.366193	down	4313	P08253	FALSE
MBL	8.19265	8.66227	-0.469619	0.474392	0.671075	0.722155	down	4153	P11226	FALSE
IL-5 Ra	9.75929	7.15996	2.59933	0.476163	0.671243	6.06006	up	3568	Q01344	FALSE
NOV	7.69029	7.19136	0.49893	0.48226	0.678131	1.41317	up	4856	P48745	FALSE
MICA	4.15643	2.87553	1.2809	0.483168	0.678131	2.4299	up	100507436	Q29983	FALSE
TFPI	3.34048	5.70749	-2.36702	0.486457	0.681252	0.193846	down	7035	P10646	FALSE
MCP-4	0.42041	0	0.42041	0.487929	0.681822	1.33831	up	6357	Q99616	FALSE
LIF	5.873	5.49827	0.374731	0.489863	0.683033	1.2966	up	3976	P15018	FALSE
IL-10 Ra	10.3783	10.4889	-0.110592	0.491303	0.683552	0.926208	down	3587	Q13651	FALSE
IL-17B	7.50248	8.09985	-0.597365	0.499243	0.693092	0.66096	down	27190	Q9UHF5	FALSE
SLAM	1.29955	2.23107	-0.931523	0.503567	0.697582	0.524305	down	6504	Q13291	FALSE
IL-3	8.49128	8.84081	-0.349536	0.507834	0.700887	0.784836	down	3562	P08700	FALSE
SIGIRR	3.37547	5.92793	-2.55245	0.508143	0.700887	0.170465	down	59307	Q6IA17	FALSE
MMP-1	6.12485	3.90941	2.21545	0.513248	0.701711	4.64426	up	4312	P03956	FALSE
IL-24	5.10416	6.92058	-1.81641	0.5199	0.701711	0.283926	down	11009	Q13007	FALSE
PD-1	0.993835	0	0.993835	0.52191	0.701711	1.99147	up	5133	Q15116	FALSE
Fetuin A	16.4388	16.1343	0.304493	0.515564	0.701711	1.23498	up	197	P02765	FALSE
IL-27	0.592636	0	0.592636	0.5228	0.701711	1.508	up	246778	Q8NEV9	FALSE
TRANCE	1.1386	0	1.1386	0.521792	0.701711	2.20168	up	8600	O14788	FALSE
EDA-A2	0.943083	0	0.943083	0.521964	0.701711	1.92263	up	1896	Q92838	FALSE
Mer	1.35545	0	1.35545	0.521682	0.701711	2.55876	up	10461	Q12866	FALSE
TFF3	1.182	0	1.182	0.521765	0.701711	2.26892	up	7033	Q07654	FALSE
Mesothelin	6.56067	7.27647	-0.715805	0.511148	0.701711	0.608865	down	10232	Q13421	FALSE
GPVI	1.02254	0	1.02254	0.521883	0.701711	2.03149	up	51206	Q9HCN6	FALSE
BTC	0.554854	0	0.554854	0.522994	0.701711	1.46902	up	685	P35070	FALSE
OPN	12.8351	12.3618	0.473352	0.522649	0.701711	1.38833	up	6696	P10451	FALSE
Dkk-3	11.0156	11.606	-0.590431	0.526133	0.704074	0.664144	down	27122	Q9UBP4	FALSE
CD229	4.16349	2.96444	1.19905	0.526955	0.704074	2.29589	up	4063	Q9HBG7	FALSE
OSM	7.93701	8.3495	-0.412492	0.534418	0.711817	0.751324	down	5008	P13725	FALSE
Flt-3	2.90783	4.38115	-1.47331	0.536087	0.711817	0.360154	down	2322	P36888	FALSE
GDF-15	5.2162	5.78885	-0.572652	0.535801	0.711817	0.67238	down	9518	Q99988	FALSE
CA19-9	10.8345	11.0459	-0.211397	0.539136	0.714384	0.8637	down			FALSE
CF XIV	5.69997	7.16622	-1.46625	0.544486	0.715547	0.361923	down	5624	P04070	FALSE
GLP-1	4.07299	4.42792	-0.354935	0.544198	0.715547	0.781905	down	2641	P01275	FALSE
BDNF	2.68764	2.30262	0.385013	0.542438	0.715547	1.30587	up	627	P23560	FALSE
IL-15	2.20152	2.03076	0.170754	0.541469	0.715547	1.12565	up	3600	P40933	FALSE
Chemerin	12.8664	13.0051	-0.138665	0.545909	0.715946	0.908359	down	5919	Q99969	FALSE
GM-CSF R alpha	11.5056	11.3127	0.192904	0.548867	0.718353	1.14306	up	1438	P15509	FALSE
HCC-4	1.30226	0.544213	0.758046	0.55135	0.72013	1.6912	up	6360	O15467	FALSE
MMP-13	13.4821	13.6678	-0.185729	0.555571	0.722694	0.879204	down	4322	P45452	FALSE
Jagged 1	6.11669	9.04112	-2.92443	0.55546	0.722694	0.131722	down	182	P78504	FALSE
NAP-2	5.96059	6.17719	-0.2166	0.55719	0.72333	0.860591	down	5473	P02775	FALSE
MCP-2	1.88602	0.844671	1.04135	0.56278	0.729107	2.05816	up	6355	P80075	FALSE
DNAM-1	8.57969	9.50287	-0.923183	0.563928	0.729119	0.527344	down	10666	Q15762	FALSE
Adipsin	11.7174	11.5153	0.202129	0.566048	0.730384	1.1504	up	1675	P00746	FALSE
IL-17C	3.09056	5.09411	-2.00355	0.56817	0.731647	0.249386	down	27189	Q9P0M4	FALSE
SCF R	6.65642	6.39606	0.260365	0.569463	0.731839	1.19778	up	3815	P10721	FALSE
MCP-3	3.00738	2.60032	0.407065	0.571491	0.732974	1.32599	up	6354	P80098	FALSE
IL-22BP	8.32724	6.58616	1.74108	0.576258	0.735778	3.34285	up	116379	Q969J5	FALSE
CRTAC1	7.71053	9.0284	-1.31787	0.574862	0.735778	0.401126	down	55118	Q9NQ79	FALSE
IL-10	2.87688	2.8035	0.0733782	0.577126	0.735778	1.05218	up	3586	P22301	FALSE
Prolactin	12.6246	12.2594	0.365123	0.583074	0.741883	1.28799	up	5617	P01236	FALSE
Presenilin 1	5.43137	5.61137	-0.179992	0.585305	0.743244	0.882708	down	5663	P49768	FALSE
FGF-17	4.94804	5.40448	-0.456432	0.590801	0.748738	0.728786	down	8822	O60258	FALSE
ADAM8	10.904	11.0954	-0.191422	0.592186	0.74901	0.875742	down	101	P78325	FALSE
ADP-Ribosyl Cyclase 2	3.70866	2.90451	0.804144	0.610438	0.769055	1.74611	up	683	Q10588	FALSE
OX40 Ligand	9.52112	10.0975	-0.576371	0.609783	0.769055	0.670649	down	7292	P23510	FALSE
GOLM1	11.8489	11.6078	0.241088	0.616487	0.775151	1.18188	up	51280	Q8NBJ4	FALSE
Neprilysin-2	11.0985	9.04038	2.05817	0.618667	0.776366	4.16457	up	79258	Q495T6	FALSE
OPG	4.98433	5.23192	-0.247591	0.621205	0.778026	0.842301	down	4982	O00300	FALSE
APRIL	10.1918	9.78334	0.408506	0.625731	0.782164	1.32731	up	8741	O75888	FALSE
Dkk-4	6.54378	7.59783	-1.05405	0.627421	0.782747	0.481614	down	27121	Q9UBT3	FALSE
TSP-1	14.3608	14.4699	-0.109079	0.635087	0.789234	0.92718	down	7057	P07996	FALSE
Lymphotoxin beta R	5.09832	4.8444	0.253912	0.634336	0.789234	1.19244	up	4055	P36941	FALSE
Activin A	5.0117	3.84475	1.16694	0.638554	0.792006	2.24536	up	3624	P08476	FALSE
LRIG3	10.5019	11.1044	-0.602499	0.642187	0.793564	0.658612	down	121227	Q6UXM1	FALSE
Ubiquitin+1	8.69411	9.03723	-0.343121	0.64229	0.793564	0.788334	down	7314	P0CG47	FALSE
TRKC	5.88428	6.13196	-0.247678	0.650298	0.801909	0.842251	down	4916	Q16288	FALSE
Galectin-3	10.1853	10.148	0.0373636	0.652636	0.803244	1.02624	up	3958	P17931	FALSE
Galectin-4	6.78923	7.98074	-1.19151	0.655212	0.804867	0.437845	down	3960	P56470	FALSE
bFGF	9.78361	9.37175	0.411867	0.656908	0.805405	1.33041	up	2247	P09038	FALSE
BAFF R	5.62777	5.75635	-0.128577	0.658245	0.805501	0.914733	down	115650	Q96RJ3	FALSE
Cystatin A	4.60767	4.74501	-0.137336	0.661354	0.806222	0.909197	down	1475	P01040	FALSE
Serpin F1	6.90816	7.86455	-0.95639	0.660553	0.806222	0.515345	down	5176	P36955	FALSE
TGFa	4.72687	4.37998	0.346888	0.666829	0.811351	1.27181	up	7039	P01135	FALSE
RELT	2.74942	3.62728	-0.877863	0.671392	0.813808	0.544173	down	84957	Q969Z4	FALSE
BCMA	6.36885	6.78932	-0.420469	0.670775	0.813808	0.747182	down	608	Q02223	FALSE
EMR2	6.91728	6.49207	0.425214	0.677504	0.819665	1.34277	up	30817	Q9UHX3	FALSE
ANG-4	4.75413	6.21793	-1.4638	0.682137	0.823712	0.362537	down	51378	Q9Y264	FALSE
NCAM-1	9.60524	10.0846	-0.479326	0.683448	0.823742	0.717313	down	4684	P13591	FALSE
Cadherin-4	4.05105	4.21912	-0.168076	0.686302	0.824078	0.890029	down	1002	P55283	FALSE
Neurturin	3.9974	3.78208	0.215323	0.685295	0.824078	1.16096	up	4902	Q99748	FALSE
IL-32 alpha	3.63466	3.50643	0.128229	0.68851	0.82518	1.09295	up	9235	P24001	FALSE
IL-17R	7.28244	7.0958	0.186638	0.697794	0.834745	1.13811	up	23765	Q96F46	FALSE
PAPP-A	12.8179	12.9388	-0.120902	0.705667	0.842588	0.919612	down	5069	Q13219	FALSE
FABP2	2.0586	2.84423	-0.785635	0.713786	0.850694	0.580097	down	2169	P12104	FALSE
PGRP-S	11.3702	11.6888	-0.318654	0.717154	0.851537	0.801817	down	8993	O75594	FALSE
PTH	2.46145	3.11633	-0.654878	0.716121	0.851537	0.635129	down	5741	P01270	FALSE
Desmoglein 2	9.68001	9.93601	-0.256001	0.718778	0.851885	0.837406	down	1829	Q14126	FALSE
CD6	13.547	13.3427	0.204365	0.725728	0.858459	1.15218	up	923	P30203	FALSE
MEPE	8.74252	8.84004	-0.0975162	0.72969	0.858459	0.934641	down	56955	Q9NQ76	FALSE
BLAME	3.4113	2.54644	0.864857	0.729503	0.858459	1.82116	up	56833	Q9P0V8	FALSE
KLF4	10.2886	9.77272	0.515858	0.727308	0.858459	1.42984	up	9314	O43474	FALSE
IL-2 Rb	7.0817	7.38179	-0.300086	0.737602	0.866175	0.812204	down	3560	P14784	FALSE
Troponin I	4.33581	5.48519	-1.14938	0.74147	0.867534	0.450819	down	7135	P19237	FALSE
Lipocalin-2	8.11488	8.25017	-0.135288	0.740304	0.867534	0.910488	down	3934	P80188	FALSE
ADAM12	9.55314	9.47566	0.0774719	0.745302	0.868953	1.05517	up	8038	O43184	FALSE
Aminopeptidase LRAP	6.71385	8.40122	-1.68738	0.746757	0.868953	0.310491	down	64167	Q6P179	FALSE
IL-1a	2.87289	3.10142	-0.228535	0.746738	0.868953	0.853501	down	3552	P01583	FALSE
Aggrecan	5.17053	4.71409	0.456438	0.758272	0.880751	1.37215	up	176	P16112	FALSE
Nidogen-1	13.9895	13.8788	0.110684	0.764324	0.886172	1.07974	up	4811	P14543	FALSE
MDM2	2.79649	3.53481	-0.738319	0.769027	0.890013	0.599437	down	4193	Q00987	FALSE
Procalcitonin	11.7184	11.9091	-0.19068	0.773747	0.890644	0.876193	down	796	P06881	FALSE
ALK-1	6.14736	6.52143	-0.374078	0.77249	0.890644	0.771598	down	94	P37023	FALSE
IL-20 R alpha	13.0443	12.8008	0.243488	0.773622	0.890644	1.18385	up	53832	Q9UHF4	FALSE
DAN	2.01089	1.41525	0.595641	0.777956	0.893881	1.51114	up	4681	P41271	FALSE
TROY	7.51834	7.43372	0.0846287	0.783179	0.89827	1.06041	up	55504	Q9NS68	FALSE
FOLR1	9.65986	10.2016	-0.541737	0.786516	0.900484	0.686943	down	2348	P15328	FALSE
Follistatin	9.29086	9.44135	-0.150491	0.791842	0.904962	0.900944	down	10468	P19883	FALSE
Thrombospondin-5	6.04885	5.33274	0.716105	0.795322	0.905809	1.64274	up	1311	P49747	FALSE
Galectin-8	10.2224	10.3863	-0.163916	0.795413	0.905809	0.892599	down	3964	O00214	FALSE
CD48	13.2855	13.607	-0.321433	0.799886	0.909285	0.800275	down	962	P09326	FALSE
aFGF	15.0635	15.1049	-0.0413304	0.808722	0.916074	0.971758	down	2246	P05230	FALSE
RBP4	11.8796	11.9042	-0.0245982	0.808619	0.916074	0.983094	down	5950	P02753	FALSE
IL-33	6.62466	6.88262	-0.257964	0.812477	0.916516	0.836268	down	90865	O95760	FALSE
GASP-1	2.34957	2.64365	-0.294088	0.813408	0.916516	0.815588	down	124857	Q8TEU8	FALSE
FGF-23	9.38019	9.14836	0.231829	0.812825	0.916516	1.17432	up	8074	Q9GZV9	FALSE
Eotaxin-2	3.52962	3.80325	-0.273631	0.822467	0.925095	0.827235	down	6369	O00175	FALSE
SDF-1b	4.67163	5.00904	-0.337406	0.825283	0.926634	0.791463	down	6387	P48061	FALSE
CRP	9.35272	9.27137	0.0813511	0.830879	0.931282	1.05801	up	1401	P02741	FALSE
Galectin-7	3.95684	3.48315	0.473694	0.83501	0.932595	1.38866	up	3963	P47929	FALSE
EphB4	8.10148	8.27286	-0.171383	0.836421	0.932595	0.887991	down	2050	P54760	FALSE
IL-6R	7.19532	7.14369	0.0516302	0.834705	0.932595	1.03644	up	3570	P08887	FALSE
BAFF	0.0162685	0	0.0162685	0.838163	0.932912	1.01134	up	10673	Q9Y275	FALSE
ADAM-23	5.57542	5.01971	0.555711	0.84208	0.935645	1.46989	up	8745	O75077	FALSE
IL-17B R	4.54546	5.23391	-0.68845	0.846617	0.939056	0.62052	down	55540	Q9NRM6	FALSE
CD28	3.14775	2.51635	0.631401	0.849146	0.940231	1.54907	up	940	P10747	FALSE
CD97	14.7315	14.4899	0.241569	0.856407	0.946025	1.18228	up	976	P48960	FALSE
Glypican 2	13.8973	13.8212	0.0760991	0.857335	0.946025	1.05416	up	221914	Q8N158	FALSE
IL-1 F5	10.3022	9.7504	0.551775	0.863263	0.950926	1.46589	up	26525	Q9UBH0	FALSE
IGFBP-1	7.48442	7.73954	-0.255122	0.865837	0.952124	0.837916	down	3484	P08833	FALSE
S100A8	8.54388	8.40866	0.13522	0.870438	0.95554	1.09826	up	6279	P05109	FALSE
IL-23 R	3.91551	4.09914	-0.183622	0.873473	0.95723	0.88049	down	149233	Q5VWK5	FALSE
IL-1 R3	7.93107	7.88336	0.047704	0.87653	0.958939	1.03362	up	3556	Q9NPH3	FALSE
C5a	7.23522	7.10891	0.126313	0.88533	0.965266	1.0915	up	727	P01031	FALSE
ICOS	5.72059	6.20998	-0.489394	0.884739	0.965266	0.712324	down	29851	Q9Y6W8	FALSE
Nogo Receptor	5.94668	5.5115	0.435175	0.899152	0.975351	1.35208	up	65078	Q9BZR6	FALSE
FCAR	7.93335	8.23974	-0.306385	0.897387	0.975351	0.808666	down	2204	P24071	FALSE
Plexin D1	8.14443	7.60255	0.54188	0.897633	0.975351	1.45587	up	23129	Q9Y4D7	FALSE
Desmoglein-1	4.81429	4.57719	0.237094	0.901389	0.976123	1.17862	up	1828	Q02413	FALSE
DcR3	12.069	12.0321	0.0369259	0.904142	0.976577	1.02593	up	8771	O95407	FALSE
TF	1.61849	1.87428	-0.255792	0.90486	0.976577	0.837527	down	2152	P13726	FALSE
DR3	14.3308	14.3077	0.0230462	0.909596	0.979598	1.0161	up	8718	Q93038	FALSE
Endoglin	10.7015	10.7389	-0.0374366	0.91072	0.979598	0.974385	down	2022	P17813	FALSE
LYVE-1	8.96194	8.92837	0.0335658	0.913418	0.980852	1.02354	up	10894	Q9Y5Y7	FALSE
GDNF	5.05358	5.08154	-0.0279605	0.916183	0.982173	0.980806	down	2668	P39905	FALSE
Pepsinogen 2	7.09795	6.86598	0.231969	0.918489	0.982999	1.17444	up	5225	P20142	FALSE
IL-21	6.14409	5.84071	0.303386	0.924456	0.984693	1.23404	up	59067	Q9HBE4	FALSE
FGF-12	6.26783	6.24358	0.0242473	0.924582	0.984693	1.01695	up	2257	P61328	FALSE
PF4	13.651	13.724	-0.0730263	0.924688	0.984693	0.950642	down	5196	P02776	FALSE
CD84	13.9008	13.8809	0.0199413	0.926644	0.985136	1.01392	up	8832	Q9UIB8	FALSE
MSP	6.13191	5.94664	0.185277	0.92974	0.986789	1.13704	up	4485	P26927	FALSE
Tie-2	8.46517	8.50346	-0.0382955	0.937405	0.993277	0.973805	down	7010	Q02763	FALSE
ROBO3	4.06611	4.05259	0.0135195	0.942757	0.997297	1.00942	up	64221	Q96MS0	FALSE
Shh-N	2.91794	2.87365	0.0442917	0.984254	1	1.03118	up	6469	Q15465	FALSE
TRAIL R4	3.09367	3.02026	0.0734102	0.968106	1	1.0522	up	8793	Q9UBN6	FALSE
VEGF-C	3.41394	3.44439	-0.0304495	0.971555	1	0.979115	down	7424	P49767	FALSE
BCAM	12.2392	12.2702	-0.0309653	0.973181	1	0.978765	down	4059	P50895	FALSE
IGF-1R	5.58368	5.70724	-0.12356	0.971486	1	0.91792	down	3480	P08069	FALSE
IL-18 Rb	0	0	0	1	1	1	down	8807	O95256	FALSE
Leptin	6.07631	6.07842	-0.0021094	0.990272	1	0.998539	down	3952	P41159	FALSE
TSH	1.37571	1.30677	0.0689368	0.951189	1	1.04894	up	7252	P01222	FALSE
SOST	0	0	0	1	1	1	down	50964	Q9BQB4	FALSE
TACI	3.61303	3.40335	0.209672	0.956667	1	1.15643	up	23495	O14836	FALSE
FGF-9	0	0	0	1	1	1	down	2254	P31371	FALSE
Gas 1	0	0	0	1	1	1	down	2619	P54826	FALSE
Angiotensinogen	15.3843	15.3423	0.0419959	0.956433	1	1.02954	up	183	P01019	FALSE
IL-15 R	4.79517	4.79886	-0.00369276	0.992692	1	0.997444	down	3601	Q13261	FALSE
Nectin-4	5.90465	5.8578	0.0468468	0.955485	1	1.033	up	81607	Q96NY8	FALSE
ULBP-2	3.67589	3.66853	0.007363	0.992367	1	1.00512	up	80328	Q9BZM5	FALSE
CEACAM-5	0	0	0	1	1	1	down	1048	P06731	FALSE
Nectin-1	0	0	0	1	1	1	down	5818	Q15223	FALSE
Siglec-11	0	0	0	1	1	1	down	114132	Q96RL6	FALSE
ROBO4	0	0	0	1	1	1	down	54538	Q8WZ75	FALSE
Activin R2B	0	0	0	1	1	1	down	93	Q13705	FALSE
Gas 6	0	0	0	1	1	1	down	2621	Q14393	FALSE
Jagged 2	0	0	0	1	1	1	down	3714	Q9Y219	FALSE
MIS RII	0	0	0	1	1	1	down	269	Q16671	FALSE
Neurexin-3 beta	0	0	0	1	1	1	down	9369	Q9HDB5	FALSE
Cystatin SN	0	0	0	1	1	1	down	1469	P01037	FALSE
Nectin-3	0	0	0	1	1	1	down	25945	Q9NQS3	FALSE
Plexin B3	0	0	0	1	1	1	down	5365	Q9ULL4	FALSE
CCL28	0	0	0	1	1	1	down	56477	Q9NRJ3	FALSE
IL-17F	0	0	0	1	1	1	down	112744	Q96PD4	FALSE
IL-28A	0.439829	0.459245	-0.0194156	0.963258	1	0.986632	down	282616	Q8IZJ0	FALSE
I-TAC	5.04592	5.02894	0.0169788	0.97386	1	1.01184	up	6373	O14625	FALSE
Lymphotactin	0	0	0	1	1	1	down	6375	P47992	FALSE
TSLP	0	0	0	1	1	1	down	85480	Q969D9	FALSE
NT-4	6.84958	6.84802	0.001564	0.9985	1	1.00108	up	4909	P34130	FALSE
