# Supplementary material for: Intratumoral fibrosis and patterns of immune infiltration in clear cell renal cell carcinoma
Source: BMC Cancer. 2022 Jun 16;22:661. doi: 10.1186/s12885-022-09765-0 (PMC9205105; doi:10.1186/s12885-022-09765-0)
Supplement: Supplementary file 2 — Additional file 2. The protein expression of high fibrosis (HF) group and low fibrosis (LF) group tissues. [file 12885_2022_9765_MOESM2_ESM.xls]

## Sheet: 殷T1_vs_T2_fc1.2_pval0.05
S2.The protein expression of high fibrosis(HF) group and low fibrosis(LF) group tissues
proteinID	AveExp.HF	AveExp.LF	logFC	P.Value	foldchange	Regulation	entrezID	uniprotID	Threshold
DKK-1	8.31694	0	8.31694	0.00943292	318.894	up	22943	O94907	TRUE
Galectin-7	7.91369	0	7.91369	0.00970147	241.133	up	3963	P47929	TRUE
IL-13 R2	10.0095	9.37739	0.632096	0.0204258	1.54982	up	3598	Q14627	TRUE
Prolactin	13.5192	11.7299	1.78939	0.0341383	3.45669	up	5617	P01236	TRUE
BMP-9	4.87772	0	4.87772	0.0191647	29.3994	up	2658	Q9UK05	TRUE
FGF-19	2.41512	0.130956	2.28416	0.00843303	4.8708	up	9965	O95750	TRUE
Serpin A4	11.8898	11.5034	0.386387	0.0342275	1.30712	up	5267	P29622	TRUE
Syndecan-1	11.34	14.9992	-3.65923	0.0164223	0.079152	down	6382	P18827	TRUE
CTLA4	7.93385	8.41953	-0.48567	0.0490345	0.714286	down	1493	P16410	TRUE			8.41953	7.93385
GM-CSF R alpha	11.9136	11.0977	0.815912	0.0435284	1.76041	up	1438	P15509	TRUE
Presenilin 1	5.92863	4.93412	0.994504	0.0201396	1.9924	up	5663	P49768	TRUE
TFPI-2	8.93812	3.28474	5.65338	0.0425585	50.3311	up	7980	P48307	TRUE
TLR1	6.69949	7.64351	-0.944023	0.0310162	0.519782	down	7096	Q15399	TRUE
Brevican	6.59051	5.97268	0.617825	0.0227121	1.53456	up	63827	Q96GW7	TRUE
CDNF	2.28314	5.5158	-3.23266	0.0492036	0.106383	down	441549	Q49AH0	TRUE
DSPG3	6.22333	1.64578	4.57755	0.0450969	23.8769	up	1833	Q99645	TRUE
KIRREL3	6.8993	1.86812	5.03118	0.038513	32.6991	up	84623	Q8IZU9	TRUE
GCP-2	2.98596	0.652564	2.33339	0.0225023	5.03989	up	6372	P80162	TRUE
GRO	5.72152	3.88883	1.83268	0.0401505	3.56199	up	2919	P09341	TRUE
IL-9	10.2463	0	10.2463	0.00516813	1214.59	up	3578	P15248	TRUE
I-TAC	4.36061	5.73123	-1.37062	0.0377389	0.386724	down	6373	O14625	TRUE
PIGF	4.69446	3.13852	1.55594	0.0240024	2.94025	up	5228	P49763	TRUE
IFNg	4.32419	3.63034	0.693851	0.0425863	1.6176	up	3458	P01579	TRUE
IL-6R	6.87251	7.51812	-0.645616	0.0398058	0.63922	down	3570	P08887	TRUE
IL-7	3.98182	4.53674	-0.554918	0.0278276	0.680696	down	3574	P13232	TRUE
IL-17	2.80956	1.77022	1.03934	0.0424865	0.486551	down	3605	Q16552	TRUE
CEACAM-1	9.07952	10.2248	-1.14533	0.0412702	0.452088	down	634	P13688	TRUE
